# Supplementary material for: Impact of continuing education on maternal and child health indicators
Source: PLoS One. 2020 Jun 26;15(6):e0235258. doi: 10.1371/journal.pone.0235258 (PMC7319283; doi:10.1371/journal.pone.0235258)
Supplement: S1 Data — (XLSX) [file pone.0235258.s001.xlsx]

## Sheet: Plan1
municipio	codigo	population	Gini2010	IDH	ano	PHCProf	nprof completed course	nprofcumtotal	municipalityratio	indicadortraffic accidents	indicadorwork accidents	indicadorcancerdeaths	indicador22	indicador23	indicador24	indicador33	indicador35	indicador36	indicador38	indicador53	indicador55
Água Clara	5000203	13881	0.5081	0.67	2009	54	0	0	0	0	4	7	2282	1429	1045	654	345	1221	1497	0	0
Alcinópolis	5000252	4509	0.5473	0.711	2009	35	0	0	0	0	5	0	846	358	30	228	102	435	531	0	0
Amambai	5000609	34985	0.5628	0.673	2009	189	0	0	0	1	26	14	1708	1909	1419	1403	747	3032	2895	2	10
Anastácio	5000708	23044	0.4811	0.663	2009	120	0	0	0	0	21	8	3011	1171	1414	1436	950	3347	3239	0	3
Anaurilândia	5000807	8701	0.522	0.67	2009	70	0	0	0	0	4	2	1582	1200	260	459	235	898	910	0	0
Angélica	5000856	7466	0.4282	0.697	2009	59	0	0	0	0	9	0	3577	639	605	637	316	1221	1385	1	0
Antônio João	5000906	8739	0.5604	0.643	2009	58	0	0	0	0	12	7	375	1027	649	745	351	1269	1061	0	0
Aparecida do Taboado	5001003	20625	0.4802	0.697	2009	142	0	0	0	1	16	7	2526	1229	768	1238	555	2626	2578	1	1
Aquidauana	5001102	46530	0.5622	0.688	2009	576	0	0	0	1	47	9	1691	2047	1634	3073	1771	6410	6898	1	4
Aral Moreira	5001243	9678	0.5366	0.633	2009	38	0	0	0	2	6	2	13	139	101	139	63	157	251	0	0
Bandeirantes	5001508	6002	0.5187	0.681	2009	48	0	0	0	0	5	1	739	460	774	300	156	585	515	0	1
Bataguassu	5001904	19595	0.4878	0.71	2009	141	0	0	0	2	9	7	772	1200	1082	1358	713	2712	2776	0	0
Batayporã	5002001	10889	0.5654	0.684	2009	88	0	0	0	1	11	10	5594	996	981	873	386	1526	1790	1	0
Bela Vista	5002100	23722	0.6165	0.698	2009	133	0	0	0	0	19	7	1051	1930	834	1195	558	2348	3019	1	5
Bodoquena	5002159	8386	0.5133	0.666	2009	57	0	0	0	0	5	1	545	253	259	426	345	1065	1156	0	0
Bonito	5002209	17851	0.5452	0.67	2009	75	0	0	0	0	13	6	413	928	719	405	372	1290	1585	0	0
Brasilândia	5002308	12544	0.5143	0.701	2009	117	0	0	0	0	7	3	429	346	869	745	389	1736	1498	0	0
Caarapó	5002407	23693	0.5054	0.692	2009	123	0	0	0	0	21	7	525	1150	829	1894	920	3785	3913	0	0
Camapuã	5002605	13531	0.5023	0.703	2009	140	0	0	0	0	17	4	1387	715	1634	666	368	1439	1331	0	0
Campo Grande	5002704	755104	0.572	0.784	2009	7056	0	0	0	12	842	212	33720	18027	18889	32476	19324	69680	71449	6	44
Caracol	5002803	5327	0.4334	0.647	2009	37	0	0	0	0	3	5	229	472	265	235	125	538	411	0	0
Cassilândia	5002902	21671	0.5503	0.727	2009	167	0	0	0	0	26	2	3565	2267	3072	1516	686	2786	3513	1	0
Chapadão do Sul	5002951	17292	0.473	0.754	2009	136	0	0	0	0	12	9	172	261	524	764	385	1529	1497	0	1
Corguinho	5003108	4374	0.5368	0.671	2009	23	0	0	0	0	4	3	343	491	451	190	123	447	493	0	0
Coronel Sapucaia	5003157	14566	0.5595	0.589	2009	49	0	0	0	0	15	6	1700	1238	1429	654	472	1633	1703	0	0
Corumbá	5003207	99475	0.5589	0.7	2009	518	0	0	0	2	101	21	7571	8486	6230	5390	3638	12072	12779	3	0
Costa Rica	5003256	19228	0.4753	0.706	2009	130	0	0	0	0	22	5	90	1279	1322	1317	651	2114	2157	0	0
Coxim	5003306	32932	0.5216	0.703	2009	279	0	0	0	2	36	15	1463	2163	2235	2269	1152	4866	4804	0	0
Deodápolis	5003452	11600	0.4585	0.694	2009	85	0	0	0	0	13	6	149	758	472	977	332	1979	1903	0	0
Dois Irmãos do Buriti	5003488	9648	0.5851	0.639	2009	70	0	0	0	1	5	4	1293	1310	2293	609	398	1271	1396	0	1
Douradina	5003504	5080	0.6174	0.699	2009	26	0	0	0	0	3	1	3309	872	290	334	137	651	592	0	0
Dourados	5003702	189762	0.5311	0.747	2009	2199	0	0	0	1	241	71	23002	12650	15420	13829	4793	22818	24291	1	5
Eldorado	5003751	12418	0.4989	0.684	2009	72	0	0	0	1	5	9	851	232	1015	570	279	1170	1412	1	1
Fátima do Sul	5003801	19333	0.5247	0.714	2009	135	0	0	0	0	24	16	767	1383	2006	986	476	1680	1941	0	0
Figueirão	5003900	3445	0.4388	0.66	2009	19	0	0	0	2	4	0	608	289	337	51	58	221	259	0	0
Glória de Dourados	5004007	9893	0.4676	0.721	2009	59	0	0	0	0	13	5	1664	628	1259	554	198	982	965	0	0
Guia Lopes da Laguna	5004106	10405	0.5826	0.675	2009	74	0	0	0	0	9	7	126	502	335	600	332	1308	1323	0	1
Iguatemi	5004304	15228	0.513	0.662	2009	59	0	0	0	0	15	5	588	1349	1524	1077	539	1994	2036	0	0
Inocência	5004403	7498	0.4893	0.681	2009	71	0	0	0	0	4	2	262	478	93	392	221	651	683	2	0
Itaporã	5004502	19388	0.5471	0.654	2009	82	0	0	0	2	12	5	314	554	544	853	354	1569	1544	1	0
Itaquiraí	5004601	17601	0.5253	0.62	2009	83	0	0	0	0	18	3	875	1115	1139	805	485	1936	2088	0	0
Ivinhema	5004700	21065	0.4834	0.72	2009	176	0	0	0	0	29	9	585	1522	1447	1442	606	3014	3336	0	1
Japorã	5004809	7745	0.6701	0.526	2009	28	0	0	0	0	7	3	263	60	65	313	254	820	904	0	8
Jaraguari	5004908	5779	0.4876	0.664	2009	50	0	0	0	0	5	1	987	226	367	253	153	515	548	0	0
Jardim	5005004	24172	0.5593	0.712	2009	137	0	0	0	0	29	11	1147	1980	1881	1324	748	2826	2886	0	0
Jateí	5005103	3899	0.6067	0.708	2009	50	0	0	0	0	2	0	227	60	310	312	160	606	604	2	0
Juti	5005152	5576	0.5266	0.623	2009	50	0	0	0	0	8	2	962	534	399	261	204	730	687	0	0
Ladário	5005202	18789	0.5344	0.704	2009	68	0	0	0	1	11	1	369	694	687	1274	666	2940	3204	0	0
Laguna Carapã	5005251	6036	0.5292	0.672	2009	45	0	0	0	0	7	2	53	464	821	524	282	1196	1237	0	0
Maracaju	5005400	32492	0.567	0.736	2009	247	0	0	0	0	27	11	1280	586	495	1967	987	4116	4493	0	1
Miranda	5005608	24836	0.5526	0.632	2009	116	0	0	0	1	25	2	224	260	334	1143	688	2552	2587	0	1
Mundo Novo	5005681	16510	0.5144	0.686	2009	95	0	0	0	1	10	9	3863	317	664	465	269	1419	1295	1	0
Naviraí	5005707	45630	0.4822	0.7	2009	221	0	0	0	1	32	20	8321	1482	2218	2408	946	4348	4513	0	0
Nioaque	5005806	15694	0.5968	0.639	2009	92	0	0	0	1	13	8	3178	1263	698	1203	623	2522	2392	0	0
Nova Alvorada do Sul	5006002	12665	0.5881	0.694	2009	89	0	0	0	1	16	11	6568	2293	1388	1197	528	2094	2912	0	0
Nova Andradina	5006200	45915	0.487	0.721	2009	274	0	0	0	2	37	15	937	2639	3775	2887	1005	5662	6736	4	0
Novo Horizonte do Sul	5006259	4932	0.4063	0.649	2009	70	0	0	0	0	4	2	944	670	495	447	236	795	662	0	0
Paranaíba	5006309	40253	0.5007	0.721	2009	305	0	0	0	2	54	21	1054	886	1874	1643	703	3700	4439	0	0
Paranhos	5006358	11555	0.6555	0.588	2009	75	0	0	0	2	11	2	1747	1085	753	601	422	1626	1381	0	6
Pedro Gomes	5006408	8549	0.4883	0.671	2009	80	0	0	0	0	9	6	553	689	723	463	211	863	755	0	0
Ponta Porã	5006606	75945	0.6041	0.701	2009	417	0	0	0	1	50	40	3373	5253	2014	3933	2447	9965	11620	1	20
Porto Murtinho	5006903	15528	0.6237	0.666	2009	49	0	0	0	0	9	1	514	4635	502	901	673	2286	2051	1	2
Ribas do Rio Pardo	5007109	20074	0.4776	0.664	2009	112	0	0	0	0	8	5	869	1732	1458	1353	680	2358	1850	1	2
Rio Brilhante	5007208	27905	0.5309	0.715	2009	246	0	0	0	1	20	8	5808	3271	2448	2309	1036	4852	4614	0	0
Rio Negro	5007307	5068	0.5509	0.709	2009	41	0	0	0	0	3	0	70	482	457	331	161	551	685	0	0
Rio Verde de Mato Grosso	5007406	19217	0.4632	0.673	2009	131	0	0	0	0	16	9	1834	1415	1132	1499	752	3089	2935	0	1
Rochedo	5007505	4480	0.4846	0.651	2009	33	0	0	0	1	7	3	721	458	327	394	133	504	462	0	1
Santa Rita do Pardo	5007554	7466	0.4448	0.642	2009	59	0	0	0	0	4	3	431	99	231	248	151	545	633	0	0
São Gabriel do Oeste	5007695	21646	0.5406	0.729	2009	195	0	0	0	0	25	9	948	608	1547	1981	629	3036	3511	0	2
Selvíria	5007802	6657	0.4551	0.682	2009	50	0	0	0	0	6	1	97	736	98	401	209	904	960	0	0
Sete Quedas	5007703	10959	0.547	0.614	2009	74	0	0	0	0	7	1	1182	432	1358	752	375	1603	1516	0	0
Sidrolândia	5007901	41261	0.5847	0.686	2009	209	0	0	0	1	41	13	4053	4871	4280	3249	1413	6219	6323	0	1
Sonora	5007935	13336	0.5147	0.681	2009	67	0	0	0	0	7	3	108	568	481	926	503	2125	2195	1	0
Tacuru	5007950	9559	0.5957	0.593	2009	68	0	0	0	0	7	2	515	455	853	461	249	908	974	0	2
Taquarussu	5007976	3165	0.4476	0.651	2009	67	0	0	0	0	2	0	44	265	389	272	120	562	577	0	0
Terenos	5008008	15278	0.5206	0.658	2009	87	0	0	0	0	11	7	188	416	725	808	241	1268	1430	0	0
Três Lagoas	5008305	89494	0.5099	0.744	2009	502	0	0	0	2	106	20	1906	1666	655	3140	1318	6232	6496	3	0
Vicentina	5008404	5781	0.4681	0.711	2009	36	0	0	0	1	8	3	268	453	826	356	167	738	931	0	1
Água Clara	5000203	14424	0.5081	0.67	2010	68	0	0	0	0	6	2	1294	2309	961	773	450	1483	1865	0	0
Alcinópolis	5000252	4569	0.5473	0.711	2010	41	0	0	0	0	1	3	821	21	37	265	127	499	569	0	2
Amambai	5000609	34730	0.5628	0.673	2010	269	0	0	0	0	23	7	790	1825	1224	1457	746	3068	3186	1	7
Anastácio	5000708	23835	0.4811	0.663	2010	114	0	0	0	0	15	0	2618	1172	1202	1493	819	3206	3167	0	1
Anaurilândia	5000807	8493	0.522	0.67	2010	85	0	0	0	0	12	5	1303	986	322	373	159	721	934	0	1
Angélica	5000856	9185	0.4282	0.697	2010	62	0	0	0	0	3	0	3302	708	725	637	243	1112	1417	0	0
Antônio João	5000906	8208	0.5604	0.643	2010	58	0	0	0	0	4	1	105	938	419	590	303	1362	1138	0	0
Aparecida do Taboado	5001003	22320	0.4802	0.697	2010	179	0	0	0	1	22	8	3926	1527	520	1334	603	2814	2887	0	0
Aquidauana	5001102	45614	0.5622	0.688	2010	701	0	0	0	1	53	8	1392	2449	1857	2917	1463	5566	6311	2	5
Aral Moreira	5001243	10251	0.5366	0.633	2010	61	0	0	0	0	4	3	226	545	322	405	230	764	924	1	1
Bandeirantes	5001508	6609	0.5187	0.681	2010	58	0	0	0	1	4	4	520	327	203	254	147	465	444	0	0
Bataguassu	5001904	19839	0.4878	0.71	2010	146	0	0	0	0	17	6	668	1269	1044	1436	679	2531	2978	0	0
Batayporã	5002001	10936	0.5654	0.684	2010	106	0	0	0	0	6	3	2651	1076	875	873	474	1581	1470	0	0
Bela Vista	5002100	23181	0.6165	0.698	2010	143	0	0	0	0	21	5	2880	2210	793	1525	686	2467	3463	0	2
Bodoquena	5002159	7985	0.5133	0.666	2010	57	0	0	0	0	1	4	603	218	297	543	385	1112	1146	0	0
Bonito	5002209	19587	0.5452	0.67	2010	81	0	0	0	0	13	2	525	523	831	310	233	898	1254	0	0
Brasilândia	5002308	11826	0.5143	0.701	2010	122	0	0	0	0	9	3	361	319	803	740	334	1592	1710	0	0
Caarapó	5002407	25767	0.5054	0.692	2010	141	0	0	0	0	21	7	918	1324	820	2038	973	3459	3825	0	2
Camapuã	5002605	13625	0.5023	0.703	2010	116	0	0	0	0	10	3	1928	974	1349	626	269	1157	1227	0	1
Campo Grande	5002704	786797	0.572	0.784	2010	8031	0	0	0	15	793	210	32888	18939	19705	31601	19249	67326	72732	6	49
Caracol	5002803	5398	0.4334	0.647	2010	39	0	0	0	0	3	2	27	497	253	256	107	524	607	0	1
Cassilândia	5002902	20966	0.5503	0.727	2010	185	0	0	0	0	17	6	3118	1856	2924	1409	617	2550	3080	0	0
Chapadão do Sul	5002951	19648	0.473	0.754	2010	158	0	0	0	0	7	6	243	390	863	708	463	1576	1249	0	0
Corguinho	5003108	4862	0.5368	0.671	2010	32	0	0	0	0	1	0	385	579	494	210	104	400	467	0	0
Coronel Sapucaia	5003157	14064	0.5595	0.589	2010	57	0	0	0	0	9	4	942	1213	1088	752	478	1611	1513	0	0
Corumbá	5003207	103703	0.5589	0.7	2010	645	0	0	0	0	68	7	8816	8004	4146	5006	3326	11259	12423	2	0
Costa Rica	5003256	19695	0.4753	0.706	2010	148	0	0	0	0	11	5	501	1592	1484	1386	701	2747	2599	0	0
Coxim	5003306	32159	0.5216	0.703	2010	405	0	0	0	1	28	8	1230	2420	1634	2340	1122	4512	4979	0	1
Deodápolis	5003452	12139	0.4585	0.694	2010	116	0	0	0	0	5	11	119	686	533	845	241	1484	1680	0	0
Dois Irmãos do Buriti	5003488	10363	0.5851	0.639	2010	83	0	0	0	0	11	1	1054	1233	1505	599	430	1476	1504	0	0
Douradina	5003504	5364	0.6174	0.699	2010	29	0	0	0	0	7	4	2428	508	337	295	160	672	623	0	0
Dourados	5003702	196035	0.5311	0.747	2010	2237	0	0	0	0	156	60	16779	11345	10852	13184	4749	21238	23238	4	8
Eldorado	5003751	11694	0.4989	0.684	2010	75	0	0	0	0	10	3	1208	72	1225	447	287	1029	1057	0	0
Fátima do Sul	5003801	19035	0.5247	0.714	2010	174	0	0	0	0	23	5	306	1052	1727	819	421	1705	2171	0	0
Figueirão	5003900	2928	0.4388	0.66	2010	19	0	0	0	0	1	0	529	281	179	134	60	204	319	0	0
Glória de Dourados	5004007	9927	0.4676	0.721	2010	58	0	0	0	0	8	3	1616	625	1149	580	273	1107	972	0	0
Guia Lopes da Laguna	5004106	10366	0.5826	0.675	2010	62	0	0	0	0	4	8	391	765	430	470	259	1008	1161	0	1
Iguatemi	5004304	14875	0.513	0.662	2010	73	0	0	0	0	9	3	266	1072	1410	726	362	1259	1294	0	0
Inocência	5004403	7669	0.4893	0.681	2010	62	0	0	0	0	5	4	169	508	107	319	261	620	572	0	0
Itaporã	5004502	20865	0.5471	0.654	2010	98	0	0	0	0	19	4	358	673	323	835	339	1476	1591	0	0
Itaquiraí	5004601	18614	0.5253	0.62	2010	89	0	0	0	0	12	9	610	1015	1126	915	493	2023	2451	0	0
Ivinhema	5004700	22341	0.4834	0.72	2010	174	0	0	0	0	20	9	187	1729	1136	1424	477	2715	3281	1	1
Japorã	5004809	7731	0.6701	0.526	2010	41	0	0	0	0	3	2	1483	250	269	395	237	710	847	1	0
Jaraguari	5004908	6341	0.4876	0.664	2010	70	0	0	0	0	2	0	699	192	214	145	96	335	437	0	1
Jardim	5005004	24346	0.5593	0.712	2010	153	0	0	0	2	21	2	2080	1927	1398	1288	577	2328	2347	1	0
Jateí	5005103	4011	0.6067	0.708	2010	51	0	0	0	0	2	0	751	122	405	249	132	501	553	0	0
Juti	5005152	5900	0.5266	0.623	2010	53	0	0	0	0	6	0	496	461	261	287	189	631	667	0	0
Ladário	5005202	19617	0.5344	0.704	2010	68	0	0	0	1	10	3	585	720	675	1044	584	2105	2140	3	0
Laguna Carapã	5005251	6491	0.5292	0.672	2010	60	0	0	0	0	6	3	37	569	554	544	258	1156	1362	0	0
Maracaju	5005400	37405	0.567	0.736	2010	297	0	0	0	0	22	9	1346	681	696	1739	919	3654	3964	0	1
Miranda	5005608	25595	0.5526	0.632	2010	120	0	0	0	1	18	7	202	223	220	990	631	2224	2321	1	0
Mundo Novo	5005681	17043	0.5144	0.686	2010	101	0	0	0	0	9	5	2701	161	416	673	269	1530	1742	1	1
Naviraí	5005707	46424	0.4822	0.7	2010	214	0	0	0	0	28	14	6097	1957	1828	2187	913	4064	4322	0	0
Nioaque	5005806	14391	0.5968	0.639	2010	93	0	0	0	0	9	2	4276	1236	696	897	492	2249	2261	0	1
Nova Alvorada do Sul	5006002	16432	0.5881	0.694	2010	94	0	0	0	0	14	9	5341	2561	964	1178	591	2314	2463	0	1
Nova Andradina	5006200	45585	0.487	0.721	2010	352	0	0	0	1	38	21	1528	2278	2099	2603	851	5012	6159	1	1
Novo Horizonte do Sul	5006259	4940	0.4063	0.649	2010	53	0	0	0	0	3	3	682	575	489	388	197	765	728	0	0
Paranaíba	5006309	40192	0.5007	0.721	2010	363	0	0	0	1	38	14	2184	1476	1659	1617	630	3622	4059	0	0
Paranhos	5006358	12350	0.6555	0.588	2010	87	0	0	0	0	4	0	896	811	568	456	343	1194	1104	0	3
Pedro Gomes	5006408	7967	0.4883	0.671	2010	75	0	0	0	0	7	3	91	594	725	450	205	1008	977	0	0
Ponta Porã	5006606	77872	0.6041	0.701	2010	541	0	0	0	1	67	36	2053	4857	2043	3765	2176	9576	11186	1	15
Porto Murtinho	5006903	15372	0.6237	0.666	2010	59	0	0	0	0	6	2	730	847	505	815	487	1671	2221	0	3
Ribas do Rio Pardo	5007109	20946	0.4776	0.664	2010	117	0	0	0	0	16	11	920	1143	795	891	434	1723	1791	0	3
Rio Brilhante	5007208	30663	0.5309	0.715	2010	255	0	0	0	0	29	11	6275	2888	1948	2485	1047	4619	4810	1	0
Rio Negro	5007307	5036	0.5509	0.709	2010	43	0	0	0	1	7	3	35	401	280	281	99	538	625	0	0
Rio Verde de Mato Grosso	5007406	18890	0.4632	0.673	2010	176	0	0	0	0	16	2	2299	1015	909	1135	528	2409	2501	0	4
Rochedo	5007505	4928	0.4846	0.651	2010	35	0	0	0	0	4	2	292	279	480	339	178	648	486	0	0
Santa Rita do Pardo	5007554	7259	0.4448	0.642	2010	61	0	0	0	0	4	2	361	144	204	286	183	595	589	0	0
São Gabriel do Oeste	5007695	22203	0.5406	0.729	2010	240	0	0	0	0	19	6	1080	682	1623	1850	542	2932	3497	1	0
Selvíria	5007802	6287	0.4551	0.682	2010	61	0	0	0	1	8	3	39	722	379	471	175	739	825	0	0
Sete Quedas	5007703	10780	0.547	0.614	2010	75	0	0	0	0	7	3	703	569	1114	821	321	1316	1716	0	0
Sidrolândia	5007901	42132	0.5847	0.686	2010	255	0	0	0	1	33	11	5354	6389	5492	3546	1329	5915	6186	1	0
Sonora	5007935	14833	0.5147	0.681	2010	81	0	0	0	0	5	3	86	803	990	1288	602	2683	2933	0	1
Tacuru	5007950	10215	0.5957	0.593	2010	69	0	0	0	0	4	5	552	547	977	438	197	766	946	0	4
Taquarussu	5007976	3518	0.4476	0.651	2010	63	0	0	0	0	3	1	32	201	377	179	88	442	547	0	0
Terenos	5008008	17146	0.5206	0.658	2010	92	0	0	0	0	7	3	528	768	642	680	163	960	1241	0	2
Três Lagoas	5008305	101791	0.5099	0.744	2010	677	0	0	0	1	88	30	2634	2675	1426	4757	2232	10126	10850	1	0
Vicentina	5008404	5901	0.4681	0.711	2010	46	0	0	0	0	10	2	321	324	1055	297	163	655	941	0	0
Água Clara	5000203	14686	0.5081	0.67	2011	111	0	0	0	0	7	6	910	3201	925	702	399	1417	1730	0	1
Alcinópolis	5000252	4638	0.5473	0.711	2011	58	0	0	0	0	3	6	567	70	3	266	132	437	537	0	1
Amambai	5000609	35133	0.5628	0.673	2011	447	0	0	0	0	33	11	451	1639	1889	1361	720	2772	2877	0	7
Anastácio	5000708	23940	0.4811	0.663	2011	205	0	0	0	0	22	3	1774	1269	1332	1213	877	2692	2699	1	0
Anaurilândia	5000807	8535	0.522	0.67	2011	93	0	0	0	0	3	3	1154	801	165	337	129	601	711	0	1
Angélica	5000856	9326	0.4282	0.697	2011	136	0	0	0	0	7	6	2378	608	709	553	279	1242	1544	0	0
Antônio João	5000906	8270	0.5604	0.643	2011	106	0	0	0	0	2	5	92	1026	884	578	285	1139	1288	0	0
Aparecida do Taboado	5001003	22621	0.4802	0.697	2011	326	0	0	0	6	27	9	4592	1396	893	1589	653	3142	2958	0	0
Aquidauana	5001102	45781	0.5622	0.688	2011	930	0	0	0	1	58	6	3269	3761	2253	3042	1485	4981	5420	0	3
Aral Moreira	5001243	10420	0.5366	0.633	2011	100	0	0	0	0	3	1	676	562	466	369	182	771	996	0	1
Bandeirantes	5001508	6624	0.5187	0.681	2011	88	0	0	0	0	11	4	443	384	195	257	126	472	575	0	0
Bataguassu	5001904	20119	0.4878	0.71	2011	254	0	0	0	2	15	8	308	1052	962	1374	693	2578	2869	1	0
Batayporã	5002001	10960	0.5654	0.684	2011	166	0	0	0	0	5	1	1555	919	893	849	405	1639	1635	0	0
Bela Vista	5002100	23290	0.6165	0.698	2011	252	0	0	0	0	15	3	2088	1332	756	1217	574	2108	2521	0	0
Bodoquena	5002159	7956	0.5133	0.666	2011	112	0	0	0	0	5	4	280	354	351	479	309	1278	996	1	0
Bonito	5002209	19789	0.5452	0.67	2011	165	0	0	0	0	18	2	144	685	925	353	266	835	1324	0	0
Brasilândia	5002308	11817	0.5143	0.701	2011	199	0	0	0	0	10	7	1325	475	640	971	401	1693	1840	0	1
Caarapó	5002407	26156	0.5054	0.692	2011	257	0	0	0	0	21	8	825	1753	873	2210	1117	4141	3795	1	0
Camapuã	5002605	13617	0.5023	0.703	2011	188	0	0	0	0	11	4	2588	1027	1442	652	298	1345	1281	0	0
Campo Grande	5002704	796252	0.572	0.784	2011	14703	0	0	0	12	902	257	33179	19147	20222	32420	19024	67505	71229	6	52
Caracol	5002803	5460	0.4334	0.647	2011	57	0	0	0	0	3	4	48	542	292	252	142	492	452	0	2
Cassilândia	5002902	21034	0.5503	0.727	2011	284	0	0	0	0	37	21	2704	1841	2809	1336	444	2389	2736	0	0
Chapadão do Sul	5002951	20262	0.473	0.754	2011	325	0	0	0	0	9	13	392	518	1101	618	377	1561	1488	0	0
Corguinho	5003108	4960	0.5368	0.671	2011	50	0	0	0	0	2	1	450	571	630	248	96	451	356	0	0
Coronel Sapucaia	5003157	14161	0.5595	0.589	2011	103	0	0	0	0	11	10	699	1155	1084	715	407	1552	1415	2	0
Corumbá	5003207	104318	0.5589	0.7	2011	1137	0	0	0	1	77	19	9353	7793	5528	5307	3543	11002	12355	5	0
Costa Rica	5003256	20027	0.4753	0.706	2011	258	0	0	0	0	16	17	98	1775	1612	1601	695	2721	3252	0	0
Coxim	5003306	32259	0.5216	0.703	2011	580	0	0	0	0	37	15	1092	2550	2402	2480	1342	5108	5119	0	1
Deodápolis	5003452	12200	0.4585	0.694	2011	174	0	0	0	0	7	6	325	905	1054	794	198	1495	1807	0	0
Dois Irmãos do Buriti	5003488	10442	0.5851	0.639	2011	122	0	0	0	0	10	1	603	1185	1377	609	381	1272	1579	0	1
Douradina	5003504	5413	0.6174	0.699	2011	47	0	0	0	0	6	4	2402	750	343	351	177	610	687	0	0
Dourados	5003702	198422	0.5311	0.747	2011	4112	0	0	0	2	205	101	20237	12994	13090	13216	5010	21420	23917	0	2
Eldorado	5003751	11743	0.4989	0.684	2011	116	0	0	0	1	15	4	985	91	1371	776	374	1435	1553	0	0
Fátima do Sul	5003801	19030	0.5247	0.714	2011	244	0	0	0	0	25	8	1310	1713	2143	780	505	1718	2194	0	1
Figueirão	5003900	2937	0.4388	0.66	2011	34	0	0	0	0	3	0	251	380	255	153	83	275	244	0	0
Glória de Dourados	5004007	9919	0.4676	0.721	2011	118	0	0	0	0	17	5	1363	628	890	544	286	1119	1026	0	0
Guia Lopes da Laguna	5004106	10309	0.5826	0.675	2011	150	0	0	0	1	14	7	330	1182	539	689	394	1325	1388	0	0
Iguatemi	5004304	14972	0.513	0.662	2011	154	0	0	0	0	18	2	171	1061	880	786	402	1598	1646	1	0
Inocência	5004403	7654	0.4893	0.681	2011	98	0	0	0	0	8	6	46	620	319	293	274	627	594	0	0
Itaporã	5004502	21159	0.5471	0.654	2011	221	0	0	0	0	15	7	776	481	432	705	310	1504	1433	0	0
Itaquiraí	5004601	18833	0.5253	0.62	2011	151	0	0	0	0	8	10	813	1031	1600	781	435	1755	2109	0	1
Ivinhema	5004700	22395	0.4834	0.72	2011	290	0	0	0	0	30	14	351	1878	1520	1405	600	2912	2983	0	1
Japorã	5004809	7854	0.6701	0.526	2011	71	21	21	0.3	0	3	0	74	39	8	442	335	1023	1027	0	2
Jaraguari	5004908	6415	0.4876	0.664	2011	89	8	8	0.09	1	1	2	645	260	292	190	82	263	295	0	0
Jardim	5005004	24485	0.5593	0.712	2011	316	1	1	0	1	21	5	3995	1795	1710	1408	787	2842	2568	0	1
Jateí	5005103	4008	0.6067	0.708	2011	73	1	1	0.01	0	2	3	1217	233	373	302	152	535	530	0	0
Juti	5005152	5971	0.5266	0.623	2011	90	5	5	0.06	0	4	4	51	216	55	122	55	209	251	0	0
Ladário	5005202	19948	0.5344	0.704	2011	151	4	4	0.03	0	14	2	869	1533	1201	1455	952	3009	2859	1	0
Laguna Carapã	5005251	6565	0.5292	0.672	2011	119	3	3	0.03	0	12	6	38	457	538	430	196	1151	1368	0	1
Maracaju	5005400	38264	0.567	0.736	2011	410	5	5	0.01	1	29	11	686	772	974	1824	918	4012	4181	1	1
Miranda	5005608	25794	0.5526	0.632	2011	182	4	4	0.02	1	20	4	71	535	262	1045	583	2065	2105	1	0
Mundo Novo	5005681	17149	0.5144	0.686	2011	138	11	11	0.08	0	10	13	3633	230	724	839	402	1707	1842	0	0
Naviraí	5005707	47174	0.4822	0.7	2011	379	3	3	0.01	0	38	21	7170	2354	2162	2792	1090	5037	4884	0	4
Nioaque	5005806	14338	0.5968	0.639	2011	127	2	2	0.02	1	10	5	3346	851	653	814	447	1923	2181	1	0
Nova Alvorada do Sul	5006002	16930	0.5881	0.694	2011	195	13	13	0.07	0	8	13	4105	2663	1263	1451	672	2659	3258	1	0
Nova Andradina	5006200	46369	0.487	0.721	2011	976	1	1	0	0	26	21	932	2559	2190	2521	768	4242	5253	0	1
Novo Horizonte do Sul	5006259	4827	0.4063	0.649	2011	65	11	11	0.17	0	1	1	228	404	619	463	196	800	790	0	1
Paranaíba	5006309	40330	0.5007	0.721	2011	688	8	8	0.01	0	43	23	974	1211	2124	1650	741	3588	3953	1	0
Paranhos	5006358	12514	0.6555	0.588	2011	147	3	3	0.02	0	5	3	1054	1018	623	560	381	1209	1316	0	2
Pedro Gomes	5006408	7924	0.4883	0.671	2011	110	8	8	0.07	0	5	2	58	675	833	432	256	917	992	0	1
Ponta Porã	5006606	79174	0.6041	0.701	2011	843	3	3	0	3	78	41	1768	4513	2372	3818	2528	9968	11266	0	17
Porto Murtinho	5006903	15530	0.6237	0.666	2011	92	1	1	0.01	1	16	0	600	842	405	808	474	1568	1724	1	2
Ribas do Rio Pardo	5007109	21271	0.4776	0.664	2011	188	1	1	0.01	0	12	6	1365	1804	1197	1297	563	2029	2194	0	3
Rio Brilhante	5007208	31279	0.5309	0.715	2011	413	2	2	0	0	16	15	4344	3182	2490	2688	1241	4919	4602	0	0
Rio Negro	5007307	5006	0.5509	0.709	2011	80	6	6	0.08	0	8	2	68	494	281	327	204	612	595	0	0
Rio Verde de Mato Grosso	5007406	18948	0.4632	0.673	2011	298	1	1	0	0	20	9	2269	1932	1182	1420	693	3003	2980	0	4
Rochedo	5007505	4972	0.4846	0.651	2011	55	19	19	0.35	0	5	3	366	427	403	376	188	637	632	0	0
Santa Rita do Pardo	5007554	7307	0.4448	0.642	2011	102	7	7	0.07	0	4	0	224	17	268	189	107	410	445	0	0
São Gabriel do Oeste	5007695	22617	0.5406	0.729	2011	401	6	6	0.01	0	14	14	848	716	1369	1432	429	2786	3073	0	0
Selvíria	5007802	6303	0.4551	0.682	2011	82	2	2	0.02	0	10	3	157	994	384	486	198	840	726	0	1
Sete Quedas	5007703	10769	0.547	0.614	2011	118	2	2	0.02	0	9	5	938	812	1016	822	334	1292	1275	1	0
Sidrolândia	5007901	43564	0.5847	0.686	2011	456	5	5	0.01	0	28	13	4622	5604	5342	3494	1227	5733	6010	0	2
Sonora	5007935	15240	0.5147	0.681	2011	113	1	1	0.01	1	5	8	65	603	378	923	396	1664	1832	0	2
Tacuru	5007950	10330	0.5957	0.593	2011	136	4	4	0.03	0	6	3	722	608	760	430	231	812	1114	0	4
Taquarussu	5007976	3520	0.4476	0.651	2011	92	12	12	0.13	0	5	1	81	27	249	287	105	395	412	0	1
Terenos	5008008	17567	0.5206	0.658	2011	139	6	6	0.04	2	11	8	341	399	758	469	99	713	889	0	3
Três Lagoas	5008305	103536	0.5099	0.744	2011	1512	1	1	0	4	112	56	2368	1773	1136	4641	2335	10354	10133	3	3
Vicentina	5008404	5911	0.4681	0.711	2011	64	3	3	0.05	0	5	1	319	320	1019	363	167	653	771	0	0
Água Clara	5000203	14939	0.5081	0.67	2012	138	10	10	0.07	0	9	0	909	1382	726	848	524	1427	2118	0	1
Alcinópolis	5000252	4704	0.5473	0.711	2012	55	1	1	0.02	0	1	2	1098	101	25	173	111	396	508	0	0
Amambai	5000609	35523	0.5628	0.673	2012	488	3	3	0.01	0	22	12	649	1652	1567	112687	111943	114177	114716	1	3
Anastácio	5000708	24041	0.4811	0.663	2012	227	2	2	0.01	0	26	5	2932	1239	1095	1167	721	2726	2928	1	4
Anaurilândia	5000807	8575	0.522	0.67	2012	127	2	2	0.02	0	10	3	881	753	664	395	172	681	705	1	0
Angélica	5000856	9462	0.4282	0.697	2012	152	1	1	0.01	0	4	2	3113	792	602	675	269	1187	1929	0	0
Antônio João	5000906	8329	0.5604	0.643	2012	100	1	1	0.01	0	9	4	98	986	954	565	307	1025	1106	0	0
Aparecida do Taboado	5001003	22912	0.4802	0.697	2012	324	4	4	0.01	0	20	12	3983	1597	1127	1707	648	3118	2812	0	1
Aquidauana	5001102	45943	0.5622	0.688	2012	966	7	7	0.01	0	39	12	2756	3466	2720	2774	1324	5011	5541	0	7
Aral Moreira	5001243	10583	0.5366	0.633	2012	127	2	2	0.02	1	8	3	426	503	404	407	206	780	999	0	0
Bandeirantes	5001508	6637	0.5187	0.681	2012	95	1	1	0.01	0	6	4	375	314	398	271	212	609	620	0	1
Bataguassu	5001904	20389	0.4878	0.71	2012	272	2	2	0.01	0	14	5	274	1017	1063	1644	869	3010	3121	1	0
Batayporã	5002001	10983	0.5654	0.684	2012	168	6	6	0.04	0	9	4	470	1035	962	815	362	1321	1641	0	0
Bela Vista	5002100	23395	0.6165	0.698	2012	244	13	13	0.05	0	12	6	2260	1515	944	983	509	1997	2774	0	1
Bodoquena	5002159	7928	0.5133	0.666	2012	104	7	7	0.07	1	4	1	387	273	245	420	268	855	1021	0	1
Bonito	5002209	19985	0.5452	0.67	2012	244	7	7	0.03	0	13	5	82	1039	1077	699	488	2002	2111	1	1
Brasilândia	5002308	11807	0.5143	0.701	2012	212	1	1	0	0	4	14	2175	572	553	894	478	1863	1637	1	1
Caarapó	5002407	26532	0.5054	0.692	2012	283	3	3	0.01	0	20	8	917	1242	1157	1908	865	3609	3871	0	3
Camapuã	5002605	13609	0.5023	0.703	2012	209	5	5	0.02	0	14	1	2360	1064	1259	815	328	1320	1437	1	0
Campo Grande	5002704	805397	0.572	0.784	2012	16939	3	3	0	24	802	159	33213	23623	21765	31350	18329	66240	69973	8	89
Caracol	5002803	5520	0.4334	0.647	2012	68	2	2	0.03	0	5	0	51	397	224	174	76	330	315	0	2
Cassilândia	5002902	21099	0.5503	0.727	2012	302	6	6	0.02	0	19	6	2784	1973	2931	1375	579	2459	3015	0	0
Chapadão do Sul	5002951	20855	0.473	0.754	2012	361	4	4	0.01	0	8	5	1493	904	1661	1190	596	2401	2421	0	1
Corguinho	5003108	5054	0.5368	0.671	2012	50	2	2	0.04	0	8	2	586	570	778	276	155	542	483	0	1
Coronel Sapucaia	5003157	14254	0.5595	0.589	2012	108	8	8	0.07	0	6	9	308	975	985	606	349	1375	1300	0	0
Corumbá	5003207	104912	0.5589	0.7	2012	1236	7	7	0.01	3	86	18	8234	7182	4198	4136	2549	8827	10151	2	0
Costa Rica	5003256	20348	0.4753	0.706	2012	334	7	7	0.02	1	20	7	262	1828	1641	1759	761	2760	3238	0	0
Coxim	5003306	32355	0.5216	0.703	2012	573	3	3	0.01	0	25	6	870	1896	1766	1950	1051	4231	5008	1	1
Deodápolis	5003452	12259	0.4585	0.694	2012	186	18	18	0.1	0	13	3	500	1200	1404	1022	398	2150	2285	1	0
Dois Irmãos do Buriti	5003488	10519	0.5851	0.639	2012	130	5	5	0.04	0	14	0	742	1536	1689	703	449	1189	1294	0	2
Douradina	5003504	5460	0.6174	0.699	2012	61	6	6	0.1	0	5	1	2226	701	233	297	162	650	552	0	0
Dourados	5003702	200729	0.5311	0.747	2012	4359	13	13	0	1	161	54	20833	13969	14261	13190	4754	21309	23553	2	12
Eldorado	5003751	11790	0.4989	0.684	2012	124	4	4	0.03	0	13	5	11	29	968	680	386	1654	1518	0	0
Fátima do Sul	5003801	19024	0.5247	0.714	2012	246	4	4	0.02	1	21	0	622	1762	1791	988	559	1806	2298	0	0
Figueirão	5003900	2945	0.4388	0.66	2012	37	2	2	0.05	1	3	0	615	458	214	183	101	289	310	0	0
Glória de Dourados	5004007	9911	0.4676	0.721	2012	124	1	1	0.01	1	6	0	1464	518	1087	622	274	1206	1406	0	0
Guia Lopes da Laguna	5004106	10253	0.5826	0.675	2012	162	7	7	0.04	0	13	2	582	1015	506	573	329	1193	1441	1	0
Iguatemi	5004304	15065	0.513	0.662	2012	167	2	2	0.01	0	7	5	216	1123	102543	977	453	1843	2040	0	0
Inocência	5004403	7639	0.4893	0.681	2012	97	5	5	0.05	0	4	1	22	634	615	320	323	588	788	0	0
Itaporã	5004502	21442	0.5471	0.654	2012	241	21	21	0.09	0	15	6	2007	897	430	751	343	1241	1400	0	0
Itaquiraí	5004601	19044	0.5253	0.62	2012	159	5	5	0.03	0	13	8	1074	1394	1269	822	419	1870	2255	0	0
Ivinhema	5004700	22447	0.4834	0.72	2012	349	7	7	0.02	0	14	7	278	1810	998	1546	674	2910	3241	0	1
Japorã	5004809	7972	0.6701	0.526	2012	70	4	25	0.36	0	5	1	15	52	79	489	428	1225	1751	0	0
Jaraguari	5004908	6485	0.4876	0.664	2012	76	1	9	0.12	0	3	1	590	268	234	171	114	325	252	0	0
Jardim	5005004	24619	0.5593	0.712	2012	325	4	5	0.02	0	20	8	3013	1900	1397	1425	691	2943	2677	0	2
Jateí	5005103	4005	0.6067	0.708	2012	81	3	4	0.05	0	5	6	176	183	335	284	140	580	537	0	0
Juti	5005152	6039	0.5266	0.623	2012	93	21	26	0.28	0	6	4	201	668	278	402	179	457	555	0	0
Ladário	5005202	20267	0.5344	0.704	2012	159	13	17	0.11	1	15	5	1256	1932	1172	1333	706	2429	2783	0	0
Laguna Carapã	5005251	6636	0.5292	0.672	2012	125	3	6	0.05	0	5	0	49	540	414	302	173	659	799	0	0
Maracaju	5005400	39095	0.567	0.736	2012	395	1	6	0.02	0	20	6	785	963	761	1973	1090	4359	4528	1	3
Miranda	5005608	25986	0.5526	0.632	2012	206	3	7	0.03	1	29	5	228	485	547	838	529	1896	1861	0	2
Mundo Novo	5005681	17251	0.5144	0.686	2012	142	10	21	0.15	0	9	10	4071	374	688	1024	426	1881	1853	0	0
Naviraí	5005707	47899	0.4822	0.7	2012	493	15	18	0.04	1	27	12	287646	1946	1965	2658	1235	4957	4770	0	1
Nioaque	5005806	14287	0.5968	0.639	2012	128	6	8	0.06	0	6	4	1585	1006	624	838	390	1346	1756	0	2
Nova Alvorada do Sul	5006002	17410	0.5881	0.694	2012	214	12	25	0.12	0	4	6	3867	2726	1196	1591	684	2859	3695	0	1
Nova Andradina	5006200	47126	0.487	0.721	2012	815	7	8	0.01	1	26	13	966	2125	1964	2220	856	4399	4702	0	7
Novo Horizonte do Sul	5006259	4718	0.4063	0.649	2012	71	7	18	0.25	0	2	4	227	376	507	392	191	862	798	0	1
Paranaíba	5006309	40462	0.5007	0.721	2012	714	11	19	0.03	0	47	13	2190	1363	2348	1679	755	3644	4121	0	1
Paranhos	5006358	12673	0.6555	0.588	2012	164	14	17	0.1	0	6	4	1210	683	568	443	341	1088	1039	0	0
Pedro Gomes	5006408	7882	0.4883	0.671	2012	115	7	15	0.13	0	2	2	79	640	558	398	189	767	821	0	0
Ponta Porã	5006606	80433	0.6041	0.701	2012	863	5	8	0.01	0	91	42	1556	4596	3742	4419	2692	10390	11353	0	13
Porto Murtinho	5006903	15683	0.6237	0.666	2012	133	6	7	0.05	0	15	2	571	988	349	750	466	1661	1576	1	3
Ribas do Rio Pardo	5007109	21584	0.4776	0.664	2012	222	7	8	0.04	0	14	3	860	2143	1164	1239	523	1794	1694	0	5
Rio Brilhante	5007208	31875	0.5309	0.715	2012	448	5	7	0.02	1	11	10	3264	3132	2064	2786	1299	5645	4746	0	0
Rio Negro	5007307	4977	0.5509	0.709	2012	82	4	10	0.12	0	8	2	30	426	258	242	158	620	651	0	1
Rio Verde de Mato Grosso	5007406	19004	0.4632	0.673	2012	285	18	19	0.07	0	23	13	1345	1641	1166	1265	628	2852	2418	0	11
Rochedo	5007505	5015	0.4846	0.651	2012	55	4	23	0.42	0	3	0	997	446	1431	337	195	724	647	0	0
Santa Rita do Pardo	5007554	7353	0.4448	0.642	2012	124	5	12	0.1	0	2	1	372	3	222	188	134	479	548	0	0
São Gabriel do Oeste	5007695	23016	0.5406	0.729	2012	449	5	11	0.02	1	16	4	1124	1158	1383	1862	514	2617	2935	1	0
Selvíria	5007802	6318	0.4551	0.682	2012	85	4	6	0.07	1	6	1	85	618	353	391	156	674	743	0	0
Sete Quedas	5007703	10757	0.547	0.614	2012	123	1	3	0.02	0	11	3	855	823	781	728	284	1425	1274	1	0
Sidrolândia	5007901	44949	0.5847	0.686	2012	473	3	8	0.02	1	27	8	4957	5235	4887	3255	1049	5140	5602	1	2
Sonora	5007935	15632	0.5147	0.681	2012	134	6	7	0.05	1	9	3	39	793	432	1021	532	1916	2423	1	4
Tacuru	5007950	10442	0.5957	0.593	2012	163	8	12	0.07	0	7	1	1777	654	820	441	218	926	919	0	0
Taquarussu	5007976	3522	0.4476	0.651	2012	94	6	18	0.19	0	5	2	275	132	290	308	121	525	416	0	0
Terenos	5008008	17975	0.5206	0.658	2012	147	9	15	0.1	0	5	7	281	674	921	530	288	943	984	0	3
Três Lagoas	5008305	105224	0.5099	0.744	2012	1536	2	3	0	0	79	34	3517	1062	1267	5163	2770	12156	12278	1	3
Vicentina	5008404	5920	0.4681	0.711	2012	71	24	27	0.38	0	10	0	188	326	890	308	165	664	741	0	1
Água Clara	5000203	14939	0.5081	0.67	2013	150	11	21	0.14	0	7	1	544	1211	830	696	446	1284	1527	0	1
Alcinópolis	5000252	4704	0.5473	0.711	2013	64	7	8	0.13	0	4	2	33	59	30	228	88	323	348	0	0
Amambai	5000609	35523	0.5628	0.673	2013	488	18	21	0.04	0	32	13	728	1636	1672	1644	745	3144	3104	0	4
Anastácio	5000708	24041	0.4811	0.663	2013	250	4	6	0.02	0	25	9	3797	1328	1808	1020	592	2045	2283	0	8
Anaurilândia	5000807	8575	0.522	0.67	2013	176	4	6	0.03	0	5	3	1326	776	350	305	151	656	679	0	1
Angélica	5000856	9462	0.4282	0.697	2013	150	14	15	0.1	0	13	9	2412	710	618	613	342	1373	1637	0	0
Antônio João	5000906	8329	0.5604	0.643	2013	109	5	6	0.06	0	8	5	135	1115	915	526	232	1090	958	0	1
Aparecida do Taboado	5001003	22912	0.4802	0.697	2013	304	4	8	0.03	1	28	8	3396	1467	805	1319	576	2833	2213	0	1
Aquidauana	5001102	45943	0.5622	0.688	2013	956	3	10	0.01	1	41	3	3506	3340	2235	2391	1076	3857	4741	0	8
Aral Moreira	5001243	10583	0.5366	0.633	2013	169	5	7	0.04	0	8	1	730	551	346	381	188	675	686	0	6
Bandeirantes	5001508	6637	0.5187	0.681	2013	97	7	8	0.08	0	4	2	214	352	247	198	98	408	361	0	0
Bataguassu	5001904	20389	0.4878	0.71	2013	310	7	9	0.03	0	18	17	2067	1102	1296	1338	680	2887	2931	0	1
Batayporã	5002001	10983	0.5654	0.684	2013	175	3	9	0.05	0	8	4	634	979	985	767	347	1238	1289	0	0
Bela Vista	5002100	23395	0.6165	0.698	2013	303	2	15	0.05	0	22	9	979	1070	638	1140	515	2052	2734	0	3
Bodoquena	5002159	7928	0.5133	0.666	2013	113	2	9	0.08	0	4	2	357	477	303	477	353	923	895	0	0
Bonito	5002209	19985	0.5452	0.67	2013	271	10	17	0.06	4	13	5	62	1071	1500	794	467	1709	2042	0	5
Brasilândia	5002308	11807	0.5143	0.701	2013	232	4	5	0.02	0	11	3	1786	318	631	664	353	1440	1535	1	6
Caarapó	5002407	26532	0.5054	0.692	2013	329	6	9	0.03	0	21	13	1890	1690	1081	2213	918	3430	3615	0	5
Camapuã	5002605	13609	0.5023	0.703	2013	223	1	6	0.03	0	13	6	2040	970	1338	791	348	1407	1250	0	1
Campo Grande	5002704	805397	0.572	0.784	2013	17225	3	6	0	19	906	197	36492	25974	24461	29191	16415	60831	66216	9	90
Caracol	5002803	5520	0.4334	0.647	2013	62	2	4	0.06	0	4	2	69	796	356	250	78	375	397	0	2
Cassilândia	5002902	21099	0.5503	0.727	2013	327	10	16	0.05	1	26	17	2675	1712	2895	1311	503	2527	3177	0	2
Chapadão do Sul	5002951	20855	0.473	0.754	2013	366	19	23	0.06	0	7	7	976	978	1823	1145	550	2066	2029	0	1
Corguinho	5003108	5054	0.5368	0.671	2013	49	3	5	0.1	0	2	0	407	406	348	282	126	461	684	0	0
Coronel Sapucaia	5003157	14254	0.5595	0.589	2013	104	20	28	0.27	0	15	7	330	1091	960	603	390	1285	1218	0	0
Corumbá	5003207	104912	0.5589	0.7	2013	1345	1	8	0.01	0	84	12	8135	7857	3843	3699	2342	7488	8290	0	3
Costa Rica	5003256	20348	0.4753	0.706	2013	360	10	17	0.05	0	13	8	199	1676	2132	1629	655	3001	3378	0	2
Coxim	5003306	32355	0.5216	0.703	2013	614	1	4	0.01	0	39	10	865	2085	2567	2248	1199	4273	4815	1	1
Deodápolis	5003452	12259	0.4585	0.694	2013	232	2	20	0.09	0	17	6	610	1325	1652	980	346	1997	2091	2	0
Dois Irmãos do Buriti	5003488	10519	0.5851	0.639	2013	146	5	10	0.07	0	6	3	407	678	1204	549	360	1029	1166	0	1
Douradina	5003504	5460	0.6174	0.699	2013	61	1	7	0.11	0	8	2	2537	684	244	267	123	523	541	0	0
Dourados	5003702	200729	0.5311	0.747	2013	4638	8	21	0	2	215	75	16834	12097	11109	11152	3779	16596	19410	1	22
Eldorado	5003751	11790	0.4989	0.684	2013	163	4	8	0.05	1	14	9	1	2	753	715	383	1450	1705	1	0
Fátima do Sul	5003801	19024	0.5247	0.714	2013	321	21	25	0.08	0	21	9	664	1272	1953	1063	556	2039	2289	0	0
Figueirão	5003900	2945	0.4388	0.66	2013	36	2	4	0.11	0	2	2	408	278	295	127	63	287	314	0	0
Glória de Dourados	5004007	9911	0.4676	0.721	2013	143	5	6	0.04	0	10	10	1839	863	1061	534	254	949	1059	0	0
Guia Lopes da Laguna	5004106	10253	0.5826	0.675	2013	163	4	11	0.07	0	13	6	689	896	589	484	251	1095	1313	0	0
Iguatemi	5004304	15065	0.513	0.662	2013	162	10	12	0.07	0	8	3	182	1122	1191	888	442	1722	1741	0	1
Inocência	5004403	7639	0.4893	0.681	2013	118	6	11	0.09	0	5	2	51	729	1611	337	276	698	897	1	0
Itaporã	5004502	21442	0.5471	0.654	2013	307	5	26	0.08	1	21	8	2063	699	627	559	187	1067	1092	0	1
Itaquiraí	5004601	19044	0.5253	0.62	2013	158	2	7	0.04	0	12	6	515	1201	1238	720	366	1710	1849	0	0
Ivinhema	5004700	22447	0.4834	0.72	2013	362	18	25	0.07	0	19	8	502	1872	1064	1527	623	2898	3449	0	2
Japorã	5004809	7972	0.6701	0.526	2013	66	4	29	0.44	0	3	2	37	50	111	407	282	908	1141	1	6
Jaraguari	5004908	6485	0.4876	0.664	2013	89	5	14	0.16	0	3	3	750	343	347	225	90	286	302	0	1
Jardim	5005004	24619	0.5593	0.712	2013	367	2	7	0.02	0	31	4	2017	1688	1182	996	457	1968	1808	0	1
Jateí	5005103	4005	0.6067	0.708	2013	90	5	9	0.1	0	2	0	157	225	256	320	144	498	564	0	1
Juti	5005152	6039	0.5266	0.623	2013	105	6	32	0.3	0	9	2	102	497	151	262	110	386	283	0	0
Ladário	5005202	20267	0.5344	0.704	2013	165	2	19	0.12	0	15	3	1285	1846	977	1169	677	2354	2498	0	0
Laguna Carapã	5005251	6636	0.5292	0.672	2013	163	6	12	0.07	0	7	1	176	674	550	541	249	1039	991	0	2
Maracaju	5005400	39095	0.567	0.736	2013	481	6	12	0.02	0	24	16	1085	1313	1672	2039	1161	4042	4143	0	3
Miranda	5005608	25986	0.5526	0.632	2013	306	5	12	0.04	0	19	5	360	520	575	781	464	1677	1640	2	0
Mundo Novo	5005681	17251	0.5144	0.686	2013	163	8	29	0.18	0	17	4	597	240	549	572	249	1227	1249	0	0
Naviraí	5005707	47899	0.4822	0.7	2013	512	18	36	0.07	0	33	17	4323	2282	3744	2701	1322	5356	5130	0	0
Nioaque	5005806	14287	0.5968	0.639	2013	139	3	11	0.08	0	8	3	299054	1273	991	951	405	1403	1429	0	2
Nova Alvorada do Sul	5006002	17410	0.5881	0.694	2013	189	18	43	0.23	1	9	14	2599	1972	795	1383	675	2848	3409	0	2
Nova Andradina	5006200	47126	0.487	0.721	2013	915	9	17	0.02	0	28	20	851	1944	1725	2147	832	4383	5117	0	4
Novo Horizonte do Sul	5006259	4718	0.4063	0.649	2013	71	7	25	0.35	0	6	1	359	628	670	443	203	814	839	0	0
Paranaíba	5006309	40462	0.5007	0.721	2013	759	7	26	0.03	0	37	10	1840	1528	1955	1964	889	4204	5058	0	1
Paranhos	5006358	12673	0.6555	0.588	2013	171	1	18	0.11	0	9	1	1171	937	627	538	445	1306	1166	0	0
Pedro Gomes	5006408	7882	0.4883	0.671	2013	125	14	29	0.23	1	11	2	243	743	876	432	198	742	670	0	0
Ponta Porã	5006606	80433	0.6041	0.701	2013	924	15	23	0.02	0	78	37	1791	4431	2842	4019	2382	10031	10983	0	20
Porto Murtinho	5006903	15683	0.6237	0.666	2013	154	3	10	0.06	0	9	2	148	799	332	631	449	1428	1749	1	0
Ribas do Rio Pardo	5007109	21584	0.4776	0.664	2013	213	2	10	0.05	0	11	8	1066	2370	840	1269	657	2377	2312	0	8
Rio Brilhante	5007208	31875	0.5309	0.715	2013	497	4	11	0.02	0	23	8	2511	3307	2413	2767	1239	5155	4832	0	3
Rio Negro	5007307	4977	0.5509	0.709	2013	97	12	22	0.23	0	6	2	207	614	444	277	186	629	584	0	0
Rio Verde de Mato Grosso	5007406	19004	0.4632	0.673	2013	291	12	31	0.11	0	24	8	1353	2155	1316	1415	653	2629	2538	0	5
Rochedo	5007505	5015	0.4846	0.651	2013	62	2	25	0.4	0	3	2	840	457	633	263	125	580	674	0	0
Santa Rita do Pardo	5007554	7353	0.4448	0.642	2013	130	8	20	0.15	0	4	0	123	57	174	164	97	434	407	0	0
São Gabriel do Oeste	5007695	23016	0.5406	0.729	2013	520	15	26	0.05	0	24	15	1052	1865	1832	1947	539	2982	3076	0	0
Selvíria	5007802	10757	0.4551	0.682	2013	71	8	14	0.2	0	2	4	124	518	434	430	181	784	680	0	0
Sete Quedas	5007703	6318	0.547	0.614	2013	126	1	4	0.03	0	10	2	646	575	1004	667	292	1076	1257	0	2
Sidrolândia	5007901	44949	0.5847	0.686	2013	520	10	18	0.03	0	35	10	3059	4703	4394	3193	1083	4703	5246	0	2
Sonora	5007935	15632	0.5147	0.681	2013	163	4	11	0.07	0	8	8	113	793	352	1146	598	2159	2176	0	3
Tacuru	5007950	10442	0.5957	0.593	2013	165	9	21	0.13	0	6	8	703	711	812	452	192	719	880	0	3
Taquarussu	5007976	3522	0.4476	0.651	2013	101	7	25	0.25	0	5	0	60	190	249	253	133	537	480	0	0
Terenos	5008008	17975	0.5206	0.658	2013	140	4	19	0.14	0	10	7	354	829	967	574	225	805	1099	0	1
Três Lagoas	5008305	105224	0.5099	0.744	2013	1715	1	4	0	1	97	40	2405	958	1429	3818	2012	8078	8420	2	2
Vicentina	5008404	5920	0.4681	0.711	2013	81	6	33	0.41	0	7	5	203	343	1024	374	154	732	848	0	0
Água Clara	5000203	14905	0.5081	0.67	2014	192	16	37	0.19	0	9	4	522	1985	886	620	376	1128	1608	0	0
Alcinópolis	5000252	4657	0.5473	0.711	2014	74	1	9	0.12	0	3	2		27	16	167	75	293	258	0	0
Amambai	5000609	35637	0.5628	0.673	2014	496	2	23	0.05	0	28	16	395	958	958	861	431	1586	1654	1	0
Anastácio	5000708	24046	0.4811	0.663	2014	271	2	8	0.03	0	22	4	1688	1083	561	721	392	1283	1413	0	5
Anaurilândia	5000807	8521	0.522	0.67	2014	184	2	8	0.04	0	7	7	887	837	387	468	183	678	703	0	0
Angélica	5000856	9498	0.4282	0.697	2014	153	5	20	0.13	0	9	7	1553	837	637	411	201	925	1358	1	1
Antônio João	5000906	8284	0.5604	0.643	2014	112	11	17	0.15	0	9	6	66	578	514	261	84	479	497	0	3
Aparecida do Taboado	5001003	22981	0.4802	0.697	2014	396	4	12	0.03	0	21	15	5145	2230	1192	1588	711	3417	3067	0	0
Aquidauana	5001102	45904	0.5622	0.688	2014	1012	8	18	0.02	1	40	9	5127	4047	2353	2706	1343	4641	4938	1	6
Aral Moreira	5001243	10483	0.5366	0.633	2014	207	3	10	0.05	0	7	4	2766	1065	580	629	330	1073	1018	1	3
Bandeirantes	5001508	6608	0.5187	0.681	2014	113	6	14	0.12	0	6	6	113	245	228	135	102	254	311	0	1
Bataguassu	5001904	20403	0.4878	0.71	2014	331	11	20	0.06	0	14	14	1563	979	1035	1194	585	2172	2661	0	1
Batayporã	5002001	10954	0.5654	0.684	2014	181	1	10	0.06	0	12	4	748	1091	910	833	419	1437	1482	0	0
Bela Vista	5002100	23398	0.6165	0.698	2014	287	5	20	0.07	0	23	8	793	1741	672	1252	557	2149	2444	0	2
Bodoquena	5002159	7863	0.5133	0.666	2014	109	12	21	0.19	0	3	0	585	723	413	311	183	734	635	0	0
Bonito	5002209	19962	0.5452	0.67	2014	301	7	24	0.08	0	15	3	170	1807	949	1215	662	2093	1846	1	5
Brasilândia	5002308	11730	0.5143	0.701	2014	218	2	7	0.03	0	6	4	1254	282	775	872	414	1584	1617	0	1
Caarapó	5002407	26441	0.5054	0.692	2014	323	5	14	0.04	0	26	13	702	905	568	977	503	1939	1841	0	3
Camapuã	5002605	13641	0.5023	0.703	2014	260	10	16	0.06	0	9	9	930	620	608	473	159	732	727	0	3
Campo Grande	5002704	808977	0.572	0.784	2014	18436	8	14	0	21	1005	205	19531	14253	11613	21116	12338	46108	50850	3	83
Caracol	5002803	5536	0.4334	0.647	2014	69	12	16	0.23	0	6	1	65	552	289	210	85	265	289	1	4
Cassilândia	5002902	21133	0.5503	0.727	2014	330	13	29	0.09	0	17	18	2573	2091	2362	1290	446	1902	2439	0	4
Chapadão do Sul	5002951	20879	0.473	0.754	2014	412	3	26	0.06	0	11	13	471	543	1113	444	221	866	713	0	2
Corguinho	5003108	5009	0.5368	0.671	2014	58	7	12	0.21	0	4	0	184	188	71	121	66	231	266	0	0
Coronel Sapucaia	5003157	14393	0.5595	0.589	2014	110	2	30	0.27	0	13	6	170	377	501	249	116	452	374	1	2
Corumbá	5003207	105102	0.5589	0.7	2014	1387	3	11	0.01	0	98	15	12501	12647	3691	4327	2857	9103	9336	3	3
Costa Rica	5003256	20493	0.4753	0.706	2014	380	4	21	0.06	0	22	13	348	1636	1995	1823	750	3071	3381	0	3
Coxim	5003306	32432	0.5216	0.703	2014	637	13	17	0.03	0	28	15	1789	2483	2557	1922	1023	4015	4113	0	1
Deodápolis	5003452	12227	0.4585	0.694	2014	208	2	22	0.11	0	13	2	58224	899	1025	731	186	1042	1285	0	0
Dois Irmãos do Buriti	5003488	10519	0.5851	0.639	2014	172	4	14	0.08	0	15	3	174	680	768	284	193	610	656	0	1
Douradina	5003504	5444	0.6174	0.699	2014	65	14	21	0.32	0	8	3	1358	501	243	247	155	496	421	0	1
Dourados	5003702	201890	0.5311	0.747	2014	5006	9	30	0.01	3	221	84	9629	8880	7528	7723	2288	10665	13199	1	30
Eldorado	5003751	11893	0.4989	0.684	2014	163	19	27	0.17	0	11	6	16	152	796	731	359	1549	1540	0	1
Fátima do Sul	5003801	19041	0.5247	0.714	2014	363	3	28	0.08	1	23	10	710	1133	1506	1101	537	1866	2374	1	0
Figueirão	5003900	2937	0.4388	0.66	2014	38	14	18	0.47	0	3	1	32	162	85	80	35	103	137	0	0
Glória de Dourados	5004007	9875	0.4676	0.721	2014	137	3	9	0.07	0	9	7	1385	1006	1062	633	292	1177	1138	0	1
Guia Lopes da Laguna	5004106	10310	0.5826	0.675	2014	166	3	14	0.08	0	12	1	678	1511	512	604	352	1124	1101	1	1
Iguatemi	5004304	15050	0.513	0.662	2014	173	8	20	0.12	1	14	7	183	1256	1196	961	448	1853	1617	0	0
Inocência	5004403	7649	0.4893	0.681	2014	117	11	22	0.19	0	5	1	13	663	242	335	166	580	985	0	1
Itaporã	5004502	21216	0.5471	0.654	2014	283	6	32	0.11	0	11	6	2664	1173	567	651	249	1166	1346	0	1
Itaquiraí	5004601	18876	0.5253	0.62	2014	176	5	12	0.07	0	19	11	557	1439	880	975	405	1546	2264	0	1
Ivinhema	5004700	22541	0.4834	0.72	2014	369	13	38	0.1	0	29	17	311	1316	885	1088	426	1943	2154	0	5
Japorã	5004809	7901	0.6701	0.526	2014	72	1	30	0.42	0	5	1	13	12	4	76	47	176	272	0	4
Jaraguari	5004908	6439	0.4876	0.664	2014	89	7	21	0.24	0	3	0	701	357	302	189	84	314	317	0	0
Jardim	5005004	24651	0.5593	0.712	2014	381	2	9	0.02	0	24	5	71656	2137	1703	975	426	1809	1624	0	2
Jateí	5005103	3986	0.6067	0.708	2014	97	6	15	0.15	0	4	1	588	224	441	300	113	493	566	0	0
Juti	5005152	6007	0.5266	0.623	2014	100	10	42	0.42	0	8	3	330	613	257	298	187	642	481	0	1
Ladário	5005202	20258	0.5344	0.704	2014	207	8	27	0.13	1	16	0	1084	1636	851	1142	578	1989	2291	2	1
Laguna Carapã	5005251	6670	0.5292	0.672	2014	190	4	16	0.08	0	4	3	330	708	451	548	210	1081	1051	0	0
Maracaju	5005400	39207	0.567	0.736	2014	488	6	18	0.04	1	30	9	908	2616	2333	2217	975	3630	3720	0	7
Miranda	5005608	26011	0.5526	0.632	2014	363	2	14	0.04	1	13	8	97	278	289	333	189	622	670	0	1
Mundo Novo	5005681	17318	0.5144	0.686	2014	179	21	50	0.28	1	24	8	678	556	889	1046	364	2214	2742	0	1
Naviraí	5005707	48097	0.4822	0.7	2014	644	5	41	0.06	1	47	16	3120	2302	2108	2123	1006	3956	4125	0	3
Nioaque	5005806	14194	0.5968	0.639	2014	147	5	16	0.11	0	7	2	877	859	357	572	219	854	822	0	1
Nova Alvorada do Sul	5006002	17436	0.5881	0.694	2014	220	12	55	0.25	0	15	3	3362	2335	822	1349	723	3194	3204	0	1
Nova Andradina	5006200	47158	0.487	0.721	2014	940	11	28	0.03	0	46	22	447	1275	1363	1232	424	2122	2728	1	5
Novo Horizonte do Sul	5006259	4723	0.4063	0.649	2014	70	5	30	0.43	1	7	2	162	896	326	605	183	767	862	0	0
Paranaíba	5006309	40525	0.5007	0.721	2014	808	10	36	0.04	1	28	18	2250	1493	2275	1987	856	4078	4856	0	1
Paranhos	5006358	12653	0.6555	0.588	2014	173	6	24	0.14	0	8	5	1299	1002	571	517	416	1008	988	0	3
Pedro Gomes	5006408	7844	0.4883	0.671	2014	158	1	30	0.19	0	8	1	252	708	551	360	239	798	775	0	0
Ponta Porã	5006606	81003	0.6041	0.701	2014	998	3	26	0.03	0	65	40	3019	5750	3296	4714	2352	9560	10565	2	26
Porto Murtinho	5006903	15671	0.6237	0.666	2014	165	1	11	0.07	0	9	3	1252	1824	1148	830	375	1599	1707	0	3
Ribas do Rio Pardo	5007109	21565	0.4776	0.664	2014	229	3	13	0.06	1	18	6	971	2564	976	1369	621	2434	2669	0	4
Rio Brilhante	5007208	32017	0.5309	0.715	2014	528	2	13	0.02	1	23	11	1889	1736	828	1340	644	2553	2266	0	3
Rio Negro	5007307	4950	0.5509	0.709	2014	87	2	24	0.28	0	4	1	219	272	291	155	105	395	364	0	0
Rio Verde de Mato Grosso	5007406	18988	0.4632	0.673	2014	329	8	39	0.12	1	29	6	1394	1727	1089	1590	629	3072	2552	1	3
Rochedo	5007505	5016	0.4846	0.651	2014	59	7	32	0.54	0	2	4	372	240	217	159	58	259	318	0	0
Santa Rita do Pardo	5007554	7328	0.4448	0.642	2014	132	7	27	0.2	0	4	1	137	668	287	152	58	282	415	0	0
São Gabriel do Oeste	5007695	23075	0.5406	0.729	2014	524	3	29	0.06	0	16	4	441	1049	817	956	273	1380	1436	0	1
Selvíria	5007802	10763	0.4551	0.682	2014	73	4	18	0.25	0	4	1	115	494	410	449	137	610	584	0	0
Sete Quedas	5007703	6249	0.547	0.614	2014	133	1	5	0.04	0	6	3	351	399	365	355	162	725	715	0	2
Sidrolândia	5007901	44755	0.5847	0.686	2014	497	1	19	0.04	1	33	14	2099	4917	3178	3228	758	3838	4816	0	10
Sonora	5007935	15589	0.5147	0.681	2014	165	3	14	0.08	0	10	3	60	512	196	481	223	942	801	0	1
Tacuru	5007950	10372	0.5957	0.593	2014	167	4	25	0.15	1	9	2	776	612	969	511	251	990	1090	0	1
Taquarussu	5007976	3514	0.4476	0.651	2014	108	4	29	0.27	0	5	0	776	172	149	149	57	280	288	1	0
Terenos	5008008	17799	0.5206	0.658	2014	154	1	20	0.13	1	10	4	488	1023	912	649	329	1093	1083	0	3
Três Lagoas	5008305	105578	0.5099	0.744	2014	1809	7	11	0.01	1	101	33	1015	536	990	1731	870	3602	3638	3	0
Vicentina	5008404	5943	0.4681	0.711	2014	82	8	41	0.5	0	11	2	98	261	569	240	136	425	392	0	0
Água Clara	5000203	14884	0.5081	0.67	2015	191	3	40	0.21	0	9	4	3342	3705	1336	759	465	1373	1760	0	0
Alcinópolis	5000252	4656	0.5473	0.711	2015	63	9	18	0.29	0	0	0								0	1
Amambai	5000609	35606	0.5628	0.673	2015	466	7	30	0.06	0	23	19								2	4
Anastácio	5000708	24052	0.4811	0.663	2015	237	3	11	0.05	1	23	3	1975	1160	584	551	257	1005	1023	1	7
Anaurilândia	5000807	8528	0.522	0.67	2015	179	2	10	0.06	0	6	3	492	726	256	366	223	744	642	0	2
Angélica	5000856	9459	0.4282	0.697	2015	154	2	22	0.14	0	5	6	2008	854	554	260	189	814	835	1	1
Antônio João	5000906	8336	0.5604	0.643	2015	114	11	28	0.25	0	9	5								0	2
Aparecida do Taboado	5001003	22965	0.4802	0.697	2015	322	18	30	0.09	0	25	11	1407	655	270	528	234	1082	1143	1	0
Aquidauana	5001102	45940	0.5622	0.688	2015	1037	1	19	0.02	0	48	6	8699	4621	3330	2749	1531	4845	4999	0	13
Aral Moreira	5001243	10501	0.5366	0.633	2015	194	18	28	0.14	0	4	1	3303	1188	504	657	437	1126	1157	0	5
Bandeirantes	5001508	6611	0.5187	0.681	2015	106	3	17	0.16	0	4	2								0	0
Bataguassu	5001904	20353	0.4878	0.71	2015	356	10	30	0.08	1	24	8	946	563	930	1062	499	2065	2058	0	1
Batayporã	5002001	10949	0.5654	0.684	2015	195	7	17	0.09	0	10	1	608	1002	847	786	426	1557	1676	0	0
Bela Vista	5002100	23484	0.6165	0.698	2015	306	1	21	0.07	1	28	6	1417	1630	1029	1270	658	2398	2688	0	4
Bodoquena	5002159	7913	0.5133	0.666	2015	155	1	22	0.14	0	9	4	32	75	35	63	30	126	144	1	0
Bonito	5002209	19969	0.5452	0.67	2015	308	2	26	0.08	1	21	2	63	1053	384	445	215	835	792	0	2
Brasilândia	5002308	11664	0.5143	0.701	2015	189	10	17	0.09	0	7	5	730	322	755	776	414	1644	1504	0	3
Caarapó	5002407	26506	0.5054	0.692	2015	413	7	21	0.05	0	17	6								0	2
Camapuã	5002605	13615	0.5023	0.703	2015	256	6	22	0.09	0	11	3								0	1
Campo Grande	5002704	808323	0.572	0.784	2015	21246	1	15	0	19	979	185				4647	2782	10932	12802	7	102
Caracol	5002803	5498	0.4334	0.647	2015	80	7	23	0.29	1	6	0								0	2
Cassilândia	5002902	21170	0.5503	0.727	2015	313	2	31	0.1	1	32	9	3362	2232	2461	1004	377	1760	2156	0	0
Chapadão do Sul	5002951	20875	0.473	0.754	2015	488	6	32	0.07	0	19	13								0	6
Corguinho	5003108	4983	0.5368	0.671	2015	80	5	17	0.21	0	3	0								0	0
Coronel Sapucaia	5003157	14438	0.5595	0.589	2015	140	16	46	0.33	0	12	1								1	1
Corumbá	5003207	105335	0.5589	0.7	2015	1545	7	18	0.01	1	88	9	14715	11845	4340	4773	3054	10093	9977	4	4
Costa Rica	5003256	20429	0.4753	0.706	2015	440	14	35	0.08	0	22	3	577	2113	2137	1717	753	2592	2988	1	1
Coxim	5003306	32500	0.5216	0.703	2015	728	6	23	0.03	0	40	18	1565	2674	2782	2092	936	3726	4119	1	1
Deodápolis	5003452	12242	0.4585	0.694	2015	195	1	23	0.12	0	8	2	1479	530	320	478	176	917	895	0	3
Dois Irmãos do Buriti	5003488	10482	0.5851	0.639	2015	189	17	31	0.16	0	10	2								0	1
Douradina	5003504	5451	0.6174	0.699	2015	63	3	24	0.38	0	5	2	346	467	148	301	129	532	398	0	2
Dourados	5003702	201696	0.5311	0.747	2015	5749	1	31	0.01	1	216	60								1	69
Eldorado	5003751	11889	0.4989	0.684	2015	148	5	32	0.22	0	10	11	29	174	844	632	273	1270	1673	0	1
Fátima do Sul	5003801	19082	0.5247	0.714	2015	407	8	36	0.09	0	16	5	731	787	927	649	368	1322	1568	1	3
Figueirão	5003900	2923	0.4388	0.66	2015	74	3	21	0.28	0	3	2								0	0
Glória de Dourados	5004007	9892	0.4676	0.721	2015	160	3	12	0.08	0	9	4	1427	1223	844	737	304	1100	1060	0	0
Guia Lopes da Laguna	5004106	10221	0.5826	0.675	2015	149	1	15	0.1	0	10	4	725	1181	686	496	329	1057	1140	0	1
Iguatemi	5004304	15074	0.513	0.662	2015	227	25	45	0.2	0	13	6	26	442	687	306	179	715	583	0	0
Inocência	5004403	7592	0.4893	0.681	2015	134	22	44	0.33	0	6	1	8	611	254	345	187	590	984	0	0
Itaporã	5004502	21216	0.5471	0.654	2015	298	13	45	0.15	0	14	1	2503	1172	736	933	396	1789	1857	0	2
Itaquiraí	5004601	18888	0.5253	0.62	2015	182	2	14	0.08	1	16	7	224	1482	700	844	501	1707	2005	1	0
Ivinhema	5004700	22447	0.4834	0.72	2015	437	4	42	0.1	0	24	6				13	8	28	22	0	3
Japorã	5004809	7937	0.6701	0.526	2015	81	2	32	0.4	0	3	0				250	128	481	698	0	2
Jaraguari	5004908	6398	0.4876	0.664	2015	97	9	30	0.31	0	4	0	603	503	397	222	104	319	363	0	0
Jardim	5005004	24587	0.5593	0.712	2015	433	4	13	0.03	0	28	5	3272	1929	1374	914	426	1265	1051	0	1
Jateí	5005103	4026	0.6067	0.708	2015	115	5	20	0.17	0	3	1	152	78	120	103	38	153	277	0	1
Juti	5005152	6049	0.5266	0.623	2015	104	2	44	0.42	0	5	1	269	374	116	156	116	291	267	0	0
Ladário	5005202	20273	0.5344	0.704	2015	217	8	35	0.16	1	21	0	1645	1827	1039	1301	647	2248	2544	0	2
Laguna Carapã	5005251	6609	0.5292	0.672	2015	187	5	21	0.11	0	2	1	196	738	390	439	170	700	744	0	2
Maracaju	5005400	39116	0.567	0.736	2015	576	7	25	0.04	1	32	7	1447	2073	2344	1887	904	3306	3594	0	9
Miranda	5005608	25930	0.5526	0.632	2015	344	18	32	0.09	0	22	6								0	2
Mundo Novo	5005681	17343	0.5144	0.686	2015	174	3	53	0.3	0	28	9	383	730	873	967	397	1948	2750	0	0
Naviraí	5005707	48057	0.4822	0.7	2015	803	12	53	0.07	0	43	8	10014	7217	2950	2718	1321	4795	4300	1	1
Nioaque	5005806	14161	0.5968	0.639	2015	147	6	22	0.15	0	11	6								0	0
Nova Alvorada do Sul	5006002	17364	0.5881	0.694	2015	185	18	73	0.39	1	15	4	2742	1906	1028	1159	659	2816	2941	0	4
Nova Andradina	5006200	46962	0.487	0.721	2015	1075	2	30	0.03	0	34	21								0	6
Novo Horizonte do Sul	5006259	4726	0.4063	0.649	2015	68	25	55	0.81	0	4	1	289	591	368	502	166	880	757	0	0
Paranaíba	5006309	40398	0.5007	0.721	2015	820	18	54	0.07	0	47	12	2830	1366	1568	1664	812	3748	4117	1	1
Paranhos	5006358	12675	0.6555	0.588	2015	171	3	27	0.16	0	4	1	1040	936	712	537	489	1198	1143	2	1
Pedro Gomes	5006408	7892	0.4883	0.671	2015	134	34	64	0.48	0	7	0	143	585	833	338	215	662	676	0	0
Ponta Porã	5006606	80703	0.6041	0.701	2015	1097	57	83	0.08	0	86	37	3404	5963	2863	4956	2695	10833	11519	2	40
Porto Murtinho	5006903	15561	0.6237	0.666	2015	191	33	44	0.23	2	12	1	613	647	514	305	223	677	814	0	3
Ribas do Rio Pardo	5007109	21499	0.4776	0.664	2015	243	197	210	0.86	0	13	7	1387	2447	842	1330	593	2294	2297	0	7
Rio Brilhante	5007208	32047	0.5309	0.715	2015	510	34	47	0.09	0	21	8								0	1
Rio Negro	5007307	4967	0.5509	0.709	2015	92	82	106	1.15	0	3	0								0	0
Rio Verde de Mato Grosso	5007406	18994	0.4632	0.673	2015	306	29	68	0.22	1	25	7	2864	2629	1178	1713	587	2781	2406	0	6
Rochedo	5007505	4960	0.4846	0.651	2015	61	35	67	1.1	0	1	2								0	0
Santa Rita do Pardo	5007554	7264	0.4448	0.642	2015	129	59	86	0.67	0	5	1	271	217	185	208	63	409	398	0	0
São Gabriel do Oeste	5007695	23083	0.5406	0.729	2015	574	40	69	0.12	0	19	13								0	8
Selvíria	5007802	10715	0.4551	0.682	2015	75	132	150	2	0	3	0	171	267	327	386	221	787	515	0	0
Sete Quedas	5007703	6243	0.547	0.614	2015	144	169	174	1.21	0	10	6								0	2
Sidrolândia	5007901	44653	0.5847	0.686	2015	567	37	56	0.1	1	44	9	373	1445	851	803	139	832	1107	0	15
Sonora	5007935	15642	0.5147	0.681	2015	169	31	45	0.27	0	7	3								0	0
Tacuru	5007950	10409	0.5957	0.593	2015	169	118	143	0.85	0	7	2	985	459	550	354	207	847	907	1	2
Taquarussu	5007976	3524	0.4476	0.651	2015	111	46	75	0.68	0	3	0								0	0
Terenos	5008008	17843	0.5206	0.658	2015	169	61	81	0.48	0	15	5	254	339	377	243	149	584	576	0	1
Três Lagoas	5008305	105842	0.5099	0.744	2015	1827	65	76	0.04	2	111	18								0	2
Vicentina	5008404	5908	0.4681	0.711	2015	87	29	70	0.8	0	10	6								0	1
